# Supplementary material for: Divergent Isoprenoid Biosynthesis Pathways in Staphylococcus Species Constitute a Drug Target for Treating Infections in Companion Animals
Source: mSphere. 2016 Sep 28;1(5):e00258-16. doi: 10.1128/mSphere.00258-16 (PMC5040788; doi:10.1128/mSphere.00258-16)
Supplement: Table S2 [file sph005162151st3.xlsx]

## Sheet: TableS2_mSphereResubmission.txt
Subsystem-Annotated_Genes	Saur_COL	Saur_NCTC	Saur_ST398	Saur_USA300	Sepi_12228	Sepi_RP62A	Slugd_HKU09	Slugd_N920143	Spseud_ED99	Spseud_HKU10	Sschl1360-13	Sschl2142-05	Sschl2317-03	Sschl5909-02
16S_rRNA_modification_within_P_site_of_ribosome	7	7	7	7	7	7	7	7	7	7	7	7	7	7
2-phosphoglycolate_salvage	1	1	1	1	1	1	0	0	0	0	0	0	0	0
5-FCL-like_protein	18	18	17	18	19	18	15	15	15	15	15	15	15	15
A_Hypothetical_Protein_Related_to_Proline_Metabolism	2	2	2	2	2	2	2	2	2	2	2	2	2	2
ABC_transporter_alkylphosphonate_(TC_3.A.1.9.1)	4	4	4	4	4	4	4	4	0	1	0	1	1	1
ABC_transporter_dipeptide_(TC_3.A.1.5.2)	1	1	2	3	2	1	3	3	1	1	2	2	2	2
ABC_transporter_oligopeptide_(TC_3.A.1.5.1)	5	5	5	5	5	5	5	5	5	5	4	4	4	4
Acetoin,_butanediol_metabolism	6	6	6	6	11	11	11	11	3	3	4	4	4	4
Acetolactate_synthase_subunits	2	2	2	2	2	2	2	2	2	2	2	2	2	2
Acetyl-CoA_fermentation_to_Butyrate	3	3	3	3	4	4	3	3	4	4	4	5	5	5
Adenosyl_nucleosidases	3	3	3	3	3	3	3	3	3	3	3	3	3	3
Adhesins_in_Staphylococcus	23	21	22	22	8	7	6	6	10	10	9	9	9	10
Alanine_biosynthesis	6	6	5	6	6	6	5	5	5	5	5	5	5	5
Alkanesulfonates_Utilization	1	1	1	1	0	0	0	0	0	3	1	1	1	1
Alkylphosphonate_utilization	0	0	0	0	0	0	0	0	3	0	0	0	0	0
Alpha-acetolactate_operon	2	2	2	2	2	2	2	2	0	0	2	2	2	2
Alpha-Amylase_locus_in_Streptocococcus	2	2	2	2	0	0	0	0	2	2	0	0	0	0
Aminoglycoside_adenylyltransferases	0	0	0	0	0	1	0	0	0	0	0	0	0	0
Aminopeptidases_(EC_3.4.11.-)	2	2	2	2	2	2	2	2	2	2	2	2	2	2
Ammonia_assimilation	5	5	5	5	5	5	5	5	4	4	4	4	4	4
Anaerobic_respiratory_reductases	2	2	2	2	2	2	1	1	1	1	1	1	1	1
Arginine_and_Ornithine_Degradation	11	11	11	11	10	10	6	6	11	11	10	10	10	10
Arginine_Biosynthesis___gjo	10	10	11	10	11	11	0	0	0	0	0	0	0	0
Arginine_Biosynthesis_extended	10	10	11	10	11	11	0	0	0	0	0	0	0	0
Arginine_Deiminase_Pathway	6	6	6	6	6	6	0	0	6	6	6	6	6	6
Arsenic_resistance	2	2	2	2	5	5	3	3	3	2	3	3	3	3
ATP-dependent_Nuclease	2	2	2	2	2	2	2	2	2	2	2	2	2	2
Auxin_biosynthesis	4	4	4	4	4	4	4	4	4	4	4	4	4	4
Bacitracin_Stress_Response	6	6	6	6	6	6	6	6	3	3	3	7	7	7
Bacterial_checkpoint-control-related_cluster	4	4	4	4	4	4	4	4	4	4	4	4	4	4
Bacterial_Chemotaxis	1	1	1	1	0	0	0	0	2	2	0	0	0	0
Bacterial_Cytoskeleton	13	13	13	13	13	13	13	13	12	13	13	13	13	13
Bacterial_hemoglobins	2	2	2	2	2	2	2	2	2	3	2	2	2	2
Bacterial_signal_recognition_particle_(SRP)	3	3	3	3	3	3	3	3	3	3	3	3	3	3
Benzoate degradation	0	0	0	0	0	0	0	0	0	0	0	0	0	0
Beta-lactamase	1	1	2	1	2	2	2	1	2	2	0	0	2	0
Bile_hydrolysis	1	1	1	1	1	1	1	1	1	1	1	1	1	1
Biofilm_formation_in_Staphylococcus	11	10	9	10	6	10	10	10	9	9	0	0	0	0
Biogenesis_of_cytochrome_c_oxidases	2	2	2	2	2	2	2	2	2	2	2	2	2	2
Biotin_biosynthesis	10	10	10	10	10	10	6	5	9	9	9	9	9	9
Biotin_biosynthesis_Experimental	5	5	5	5	5	5	0	0	4	4	4	4	4	4
Biotin_synthesis_cluster	12	12	12	12	11	11	0	0	0	0	0	0	0	0
Branched-Chain_Amino_Acid_Biosynthesis	11	11	11	11	10	10	11	11	12	12	12	12	12	12
Broadly_distributed_proteins_not_in_subsystems	3	3	3	3	3	3	3	3	3	3	3	3	3	3
Butanol_Biosynthesis	5	5	5	5	5	5	3	3	4	4	5	6	6	6
Cadmium_resistance	0	0	0	0	3	2	2	0	2	2	2	2	2	2
cAMP_signaling_in_bacteria	4	4	3	4	0	0	3	3	3	3	3	3	3	3
Capsular Polysaccharides Biosynthesis and Assembly	0	0	0	0	0	0	0	0	0	0	0	0	0	0
Carbon Starvation	0	0	0	0	0	0	0	0	0	0	0	0	0	0
Cardiolipin_synthesis	1	1	1	1	1	1	1	1	1	1	1	1	1	1
Carotenoids	6	6	0	6	0	0	3	3	0	0	0	0	0	0
Cell_envelope-associated_LytR-CpsA-Psr_transcriptional_attenuators	2	2	2	2	2	2	2	2	2	2	2	2	2	2
Chitin_and_N-acetylglucosamine_utilization	5	5	5	5	2	2	7	7	4	4	3	3	3	3
Choline_and_Betaine_Uptake_and_Betaine_Biosynthesis	10	10	10	10	10	11	10	10	7	7	10	10	10	10
Chorismate_Synthesis	10	10	10	10	10	10	10	10	10	10	10	10	10	10
Chorismate:_Intermediate_for_synthesis_of_Tryptophan,_PAPA_antibiotics,_PABA,_3-hydroxyanthranilate_and_more.	12	12	11	12	10	10	10	10	12	12	12	12	12	12
Cluster_containing_Glutathione_synthetase	2	2	2	2	2	2	2	2	2	2	2	2	2	2
CoA_disulfide_thiol-disulfide_redox_system	1	1	1	1	1	1	1	1	1	1	1	1	1	1
Cobalt-zinc-cadmium_resistance	3	3	3	3	4	3	3	3	3	4	3	3	3	3
Coenzyme_A_Biosynthesis	10	10	10	10	10	10	7	7	10	10	10	10	10	10
Coenzyme_A_Biosynthesis_cluster	3	3	3	3	3	3	0	0	3	3	3	3	3	3
Cold_shock,_CspA_family_of_proteins	3	3	3	3	2	2	2	2	2	2	2	2	2	2
Colicin_V_and_Bacteriocin_Production_Cluster	6	6	6	6	6	6	6	6	6	6	6	6	6	6
Common_Pathway_For_Synthesis_of_Aromatic_Compounds_(DAHP_synthase_to_chorismate)	7	7	7	7	7	7	7	7	7	7	7	7	7	7
Conserved_gene_cluster_possibly_involved_in_RNA_metabolism	5	5	5	5	5	5	5	5	4	4	4	4	4	4
Control_of_cell_elongation_-_division_cycle_in_Bacilli	9	9	9	9	9	9	9	9	9	9	9	9	9	9
Copper_homeostasis	1	1	1	1	3	2	1	1	1	2	3	3	3	3
Copper_Transport_System	2	2	2	2	2	2	2	2	2	2	3	3	3	3
CRISPR-associated_cluster	0	0	0	0	0	7	7	7	0	0	0	0	0	0
CRISPRs	0	0	0	0	0	8	8	8	2	0	3	3	3	3
Copper uptake system CopCD	0	0	0	0	0	0	0	0	0	0	0	0	0	0
Cysteine_Biosynthesis	5	5	5	5	8	8	9	9	5	5	5	5	5	5
D-Alanyl_Lipoteichoic_Acid_Biosynthesis	4	4	4	4	4	4	4	4	4	4	4	4	4	4
D-Galacturonate_and_D-Glucuronate_Utilization	0	0	0	0	0	0	0	6	0	0	0	0	0	0
D-gluconate_and_ketogluconates_metabolism	4	4	4	4	5	5	6	0	4	4	4	4	4	4
D-ribose_utilization	5	5	5	5	4	4	2	2	5	5	4	4	4	4
D-Tagatose_and_Galactitol_Utilization	7	7	7	7	0	0	0	0	0	0	0	0	0	0
De_Novo_Purine_Biosynthesis	15	15	15	15	15	15	15	15	16	16	16	16	16	16
De_Novo_Pyrimidine_Synthesis	10	10	10	10	10	10	10	10	11	11	11	11	11	11
Dehydrogenase_complexes	10	10	10	10	14	14	14	14	10	10	10	10	10	10
Denitrifying_reductase_gene_clusters	6	6	6	6	6	6	6	6	6	6	6	6	6	6
Deoxyribose_and_Deoxynucleoside_Catabolism	5	5	5	5	5	5	5	5	5	5	5	5	5	5
Dihydroxyacetone_kinases	4	4	4	4	4	4	2	2	4	4	4	4	4	4
DNA_processing_cluster	4	4	4	4	4	4	4	4	4	4	4	4	4	4
DNA_Repair_Base_Excision	8	8	8	8	8	8	8	8	8	8	8	8	8	8
DNA_repair_system_including_RecA,_MutS_and_a_hypothetical_protein	2	2	2	2	2	2	2	2	2	2	2	2	2	2
DNA_repair,_bacterial	14	14	15	15	14	14	15	15	15	17	15	15	15	15
DNA_repair,_bacterial_DinG_and_relatives	1	1	1	1	1	1	1	1	1	1	1	1	1	1
DNA_repair,_bacterial_MutL-MutS_system	4	4	4	4	4	4	4	4	4	4	3	3	3	3
DNA_repair,_bacterial_photolyase	1	1	1	1	1	1	1	1	1	1	1	1	1	1
DNA_repair,_bacterial_RecBCD_pathway	1	1	1	1	1	1	1	1	1	1	1	1	1	1
DNA_repair,_bacterial_RecFOR_pathway	9	9	9	9	9	10	8	8	8	8	8	8	8	8
DNA_repair,_bacterial_UvrD_and_related_helicases	1	1	1	1	1	1	1	1	1	1	1	1	1	1
DNA_repair,_UvrABC_system	3	3	3	3	4	4	3	3	4	4	4	4	4	4
DNA_replication_strays	1	1	2	1	2	2	1	1	1	1	1	1	1	1
DNA_structural_proteins,_bacterial	2	2	2	2	2	2	2	2	2	2	2	2	2	2
DNA_topoisomerases,_Type_I,_ATP-independent	2	2	2	2	2	2	2	2	2	2	2	2	2	2
DNA_topoisomerases,_Type_II,_ATP-dependent	4	4	4	4	4	4	4	4	4	4	4	4	4	4
DNA-replication	0	0	20	0	20	20	0	0	20	21	20	20	20	20
dNTP_triphosphohydrolase_protein_family	1	1	1	1	1	1	0	0	1	1	0	0	0	0
ECF_class_transporters	11	11	0	11	0	0	0	0	0	0	0	0	0	0
EcsAB_transporter_affecting_expression_and_secretion_of_secretory_preproteins	4	4	4	4	4	4	4	4	5	5	5	5	5	5
Entner-Doudoroff_Pathway	0	0	0	0	0	0	13	13	0	0	0	0	0	0
ESAT-6_proteins_secretion_system_in_Firmicutes	11	11	0	11	0	0	0	0	0	0	0	0	0	0
Exopolysaccharide_Biosynthesis	5	5	5	5	0	0	4	4	0	0	0	0	0	0
Fatty_Acid_Biosynthesis_FASII	13	13	13	13	12	12	13	13	11	11	13	13	13	13
Fatty_acid_metabolism_cluster	4	4	4	4	3	3	3	3	5	5	5	5	5	5
Fermentations:_Lactate	5	5	5	5	5	5	4	4	4	4	5	5	5	5
Fermentations:_Mixed_acid	9	9	8	9	8	8	7	7	7	7	8	8	8	8
Ferrous_iron_transporter_EfeUOB,_low-pH-induced	3	3	3	3	0	0	3	3	0	0	0	0	0	0
Flavodoxin	0	0	0	0	0	0	0	0	0	0	0	0	0	0
Flavohaemoglobin	2	2	3	2	1	1	2	2	2	2	3	2	2	2
Folate_Biosynthesis	12	12	11	12	11	11	12	12	12	12	12	12	12	12
Folate_biosynthesis_cluster	8	8	8	8	8	8	6	6	8	8	8	8	8	8
Formaldehyde_assimilation:_Ribulose_monophosphate_pathway	2	2	2	2	3	3	1	1	1	1	1	1	1	1
Formate_hydrogenase	4	4	4	4	1	1	4	4	3	3	3	3	3	3
Fosfomycin_resistance	1	1	0	1	1	1	1	1	1	1	0	0	0	0
Fructose_utilization	8	8	8	8	8	8	8	9	8	6	8	8	8	8
G3E_family_of_P-loop_GTPases_(metallocenter_biosynthesis)	8	8	8	8	8	8	8	8	8	8	8	8	8	8
Galactosylceramide_and_Sulfatide_metabolism	0	0	0	0	0	0	0	0	4	4	2	4	4	4
Gentisate_degradation	1	1	1	1	1	1	1	1	1	1	1	1	1	1
Glutamate_dehydrogenases	1	1	1	1	1	1	1	1	1	1	1	1	1	1
Glutamine_synthetases	1	1	1	1	1	1	1	1	1	1	1	1	1	1
Glutamine,_Glutamate,_Aspartate_and_Asparagine_Biosynthesis	8	8	8	8	8	8	8	8	8	8	8	8	8	8
Glutaredoxins	2	2	2	2	2	2	2	2	3	2	2	3	3	3
Glutathione:_Non-redox_reactions	1	1	1	1	1	1	1	1	1	2	1	1	1	1
Glutathione:_Redox_cycle	1	1	1	1	1	1	1	1	1	1	1	1	1	1
Glycerate_metabolism	3	3	3	3	3	3	3	3	3	3	3	3	3	3
Glycerol_and_Glycerol-3-phosphate_Uptake_and_Utilization	8	8	8	8	8	8	6	6	8	8	8	8	8	8
Glycerolipid_and_Glycerophospholipid_Metabolism_in_Bacteria	16	16	16	16	16	16	16	16	16	16	16	16	16	16
Glycine_and_Serine_Utilization	16	16	16	16	14	14	16	16	15	15	15	15	15	15
Glycine_Biosynthesis	4	4	4	4	3	3	3	3	3	3	3	3	3	3
Glycine_cleavage_system	4	4	4	4	5	4	4	4	5	5	5	5	5	5
Glycolate,_glyoxylate_interconversions	4	4	4	4	4	4	3	3	5	5	3	3	3	3
Glycolysis_and_Gluconeogenesis	14	14	14	14	15	15	15	15	15	15	15	15	15	15
GMP synthase	0	0	0	0	0	0	0	0	0	0	0	0	0	0
Gram_Positive_Competence	2	2	2	2	2	2	9	9	9	9	0	0	0	0
GroEL_GroES	6	6	6	6	6	6	6	6	6	6	6	6	6	6
Group_II_intron-associated_genes	0	0	0	0	0	0	0	0	0	0	1	1	1	1
Heat_shock_dnaK_gene_cluster_extended	16	16	16	16	16	16	16	16	16	16	16	16	16	16
Heme_and_Siroheme_Biosynthesis	15	15	15	15	15	15	15	15	15	16	15	15	15	15
Heme,_hemin_uptake_and_utilization_systems_in_GramPositives	25	25	25	26	16	15	21	21	12	13	13	13	13	13
Hemin_transport_system	1	1	1	1	1	1	1	1	0	0	1	1	1	1
Hfl_operon	2	2	2	2	2	2	2	2	2	2	2	2	2	2
High_affinity_phosphate_transporter_and_control_of_PHO_regulon	7	7	7	7	8	8	8	8	8	8	8	8	8	8
Histidine_Biosynthesis	11	9	11	11	11	11	0	0	11	11	11	11	11	11
Histidine_Degradation	5	5	5	5	0	0	0	0	5	5	5	5	5	5
Housecleaning_nucleoside_triphosphate_pyrophosphatases	3	4	4	4	3	3	4	4	3	4	3	3	4	4
HPr_catabolite_repression_system	2	2	2	2	2	2	2	2	2	2	2	2	2	2
Hydantoin metabolism	0	0	0	0	0	0	0	0	0	0	0	0	0	0
IbrA_and_IbrB:_co-activators_of_prophage_gene_expression	0	0	0	2	0	0	0	0	0	2	0	0	0	0
Inorganic_Sulfur_Assimilation	0	0	0	0	7	7	8	8	0	0	0	0	0	0
Inositol_catabolism	2	2	2	0	0	0	0	0	4	4	0	0	0	0
Inteins	0	0	0	0	0	7	0	0	0	0	0	0	0	0
Iron_acquisition_in_Streptococcus	4	4	4	4	4	4	4	4	0	0	4	4	4	4
Iron-sulfur_cluster_assembly	12	12	12	12	12	12	12	12	12	12	12	12	12	12
Isoleucine_degradation	9	9	9	9	8	8	8	8	9	9	9	9	9	9
Isoprenoid_Biosynthesis	12	12	12	12	12	12	10	10	11	11	11	11	11	11
Isoprenoid_Biosynthesis:_Interconversions	2	2	2	2	3	3	2	2	2	2	0	0	0	0
Isoprenoinds_for_Quinones	7	7	7	7	4	4	4	4	4	4	4	4	4	4
L-ascorbate_utilization_(and_related_gene_clusters)	0	0	0	0	0	0	8	8	8	8	0	0	0	0
L-Cystine_Uptake_and_Metabolism	5	5	5	5	5	5	5	5	3	3	3	3	3	3
Lactose_and_Galactose_Uptake_and_Utilization	11	11	11	11	10	10	0	0	14	14	13	14	14	14
Lactose_utilization	0	0	0	0	0	0	0	0	1	1	1	1	1	1
Lanthionine_Synthetases	3	3	0	3	0	0	0	0	0	1	0	0	0	0
Leucine_Biosynthesis	5	5	5	5	5	5	5	5	5	5	5	5	5	5
Lipoic_acid_metabolism	2	2	2	2	2	2	2	2	2	2	2	2	2	2
Lipoprotein_Biosynthesis	2	2	2	2	2	2	2	2	2	2	2	2	2	2
Listeria_Pathogenicity_Island_LIPI-1_extended	2	2	2	2	1	1	0	0	1	1	1	1	1	1
Listeria_surface_proteins:_Internalin-like_proteins	0	0	0	0	0	0	0	0	0	0	1	1	1	1
Lysine_Biosynthesis_DAP_Pathway	8	8	8	8	9	9	9	9	9	9	9	9	9	9
Lysine_Biosynthesis_DAP_Pathway,_GJO_scratch	8	8	8	8	9	9	9	9	9	9	9	9	9	9
Lysine_degradation	1	1	1	1	2	2	1	1	1	1	1	1	1	1
LysR-family_proteins_in_Escherichia_coli	0	0	0	0	0	1	1	1	0	0	0	0	0	0
Macromolecular_synthesis_operon	6	6	6	6	6	6	6	6	6	6	6	6	6	6
Magnesium_transport	3	3	3	3	3	3	3	3	2	2	2	2	2	2
Maltose_and_Maltodextrin_Utilization	0	0	0	0	0	0	0	0	10	10	0	0	0	0
Mannitol_Utilization	7	7	7	8	0	0	0	0	7	7	7	7	7	7
Mannose_Metabolism	3	4	3	3	4	4	7	7	3	3	5	5	5	5
MazEF_toxin-antitoxing_(programmed_cell_death)_system	2	2	2	2	2	2	0	0	2	2	2	2	2	2
Menaquinone_and_Phylloquinone_Biosynthesis	9	9	9	9	7	7	8	8	8	8	8	8	8	8
Menaquinone_and_Phylloquinone_Biosynthesis___gjo	8	8	8	8	7	7	7	7	7	7	7	7	7	7
Mercuric_reductase	2	2	2	2	2	2	2	2	2	2	2	2	2	2
Mercury_resistance_operon	1	1	1	1	2	1	1	1	1	1	1	1	1	1
Metallocarboxypeptidases_(EC_3.4.17.-)	1	1	1	1	1	0	1	1	1	1	1	1	1	1
Metalloendopeptidases_(EC_3.4.24.-)	1	1	1	1	0	0	0	0	0	0	0	0	0	0
Methionine_Biosynthesis	22	22	18	22	18	18	20	20	21	21	21	21	21	21
Methionine_Degradation	9	9	9	9	9	9	9	9	9	9	9	9	9	9
Methylglyoxal_Metabolism	2	2	2	2	4	4	0	0	0	0	0	0	0	0
Methylthiotransferases	2	2	2	2	2	2	2	2	2	2	2	2	2	2
Mevalonate_Branch_of_Isoprenoid_Biosynthesis	6	6	6	6	6	6	6	6	0	0	0	0	0	0
mnm5U34_biosynthesis_bacteria	5	5	4	5	5	5	4	4	4	4	4	4	4	4
Molybdenum_cofactor_biosynthesis	13	13	13	13	13	13	13	13	13	13	13	13	13	13
Muconate_lactonizing_enzyme_family	1	1	1	2	2	1	1	2	1	1	2	2	2	2
Multi-subunit_cation_antiporter	7	7	0	7	7	7	0	0	0	0	0	0	0	0
Multidrug_Resistance_Efflux_Pumps	2	2	2	2	0	0	2	2	0	0	1	0	0	0
Multidrug_Resistance,_2-protein_version_Found_in_Gram-positive_bacteria	3	3	3	3	3	3	3	3	3	3	3	3	3	3
Murein_hydrolase_regulation_and_cell_death	9	9	9	9	10	10	10	10	10	10	10	10	10	10
Murein_Hydrolases	2	2	2	2	2	1	2	2	2	2	2	2	2	2
Mycobacterium_virulence_operon_involved_in_DNA_transcription	2	2	2	2	2	2	2	2	2	2	2	2	2	2
Mycobacterium_virulence_operon_involved_in_protein_synthesis_(LSU_ribosomal_proteins)	3	3	3	3	3	3	3	3	3	3	3	3	3	3
Mycobacterium_virulence_operon_involved_in_protein_synthesis_(SSU_ribosomal_proteins)	4	4	4	4	4	4	4	4	4	4	4	4	4	4
Mycobacterium_virulence_operon_possibly_involved_in_quinolinate_biosynthesis	0	0	0	0	0	0	0	0	0	0	3	3	3	3
N-Acetyl-Galactosamine_and_Galactosamine_Utilization	0	0	0	0	0	0	5	5	8	8	6	6	6	6
N-linked_Glycosylation_in_Bacteria	2	2	2	2	0	0	2	2	0	0	0	0	0	0
NAD_and_NADP_cofactor_biosynthesis_global	8	8	8	8	7	7	6	6	6	6	11	11	11	11
NADPH:quinone oxidoreductase 2	0	0	0	0	0	0	0	0	0	0	0	0	0	0
NhaA,_NhaD_and_Sodium-dependent_phosphate_transporters	1	1	1	1	0	0	0	0	0	0	0	0	0	0
Nitrate_and_nitrite_ammonification	9	9	9	8	8	8	8	8	8	8	9	10	10	10
Nitric_oxide_synthase	2	2	2	2	2	2	2	2	2	2	2	2	2	2
Nitrosative_stress	1	1	2	1	1	1	1	1	1	1	2	1	1	1
Nonmevalonate_Branch_of_Isoprenoid_Biosynthesis	0	0	0	0	0	0	0	0	7	7	7	7	7	7
Nucleoside_triphosphate_pyrophosphohydrolase_MazG	1	1	1	1	1	1	1	1	1	1	1	1	1	1
Nudix_proteins_(nucleoside_triphosphate_hydrolases)	4	4	3	4	4	4	1	2	2	1	1	1	1	1
Omega_peptidases_(EC_3.4.19.-)	1	1	1	1	1	1	1	1	1	1	1	1	1	1
One-carbon_metabolism_by_tetrahydropterines	5	5	5	5	5	5	5	5	5	5	5	5	5	5
Osmoregulation	1	1	1	1	1	1	1	1	1	1	1	1	1	1
Oxidative_stress	11	11	11	11	12	12	11	11	10	11	12	11	11	11
Pentose_phosphate_pathway	8	8	8	8	8	8	8	8	8	8	8	8	8	8
Peptide_methionine_sulfoxide_reductase	2	2	2	2	2	2	2	2	2	2	2	2	2	2
Peptidoglycan_Biosynthesis	18	17	18	18	17	17	17	17	17	17	17	17	18	18
Peptidoglycan_biosynthesis_gjo	5	5	5	5	5	5	5	5	5	5	5	5	5	5
Peptidyl-prolyl_cis-trans_isomerase	1	1	1	1	1	1	1	1	1	1	1	1	1	1
Periplasmic_Stress_Response	1	1	1	1	1	1	0	0	0	0	0	0	0	0
Persister_Cells	0	0	0	0	0	0	1	1	0	0	1	1	1	1
Phage_capsid_proteins	1	4	2	1	1	1	2	2	1	3	0	0	4	4
Phage_introns	0	0	0	0	0	1	0	0	0	0	0	0	0	1
Phage_lysis_modules	2	2	2	2	0	0	2	2	0	2	0	0	2	2
Phage_neck_proteins	0	0	0	0	0	0	0	0	0	0	0	0	0	0
Phage_packaging_machinery	4	5	3	4	0	0	2	3	2	4	2	2	4	4
Phage_replication	2	6	3	3	0	3	3	0	2	2	0	0	5	4
Phage_tail_fiber_proteins	0	1	0	0	0	1	2	1	0	0	0	0	1	1
Phage_tail_proteins	2	3	2	2	0	1	2	2	0	3	0	0	2	2
Phage_tail_proteins_2	2	2	2	2	0	1	1	1	0	2	0	0	2	2
Phd-Doc,_YdcE-YdcD_toxin-antitoxin_(programmed_cell_death)_systems	2	2	2	2	2	4	0	0	2	2	2	2	2	2
Phenylalanine_and_Tyrosine_Branches_from_Chorismate	4	4	4	4	4	4	4	4	4	4	4	4	4	4
Phosphate_metabolism	14	14	14	14	14	14	14	14	13	13	13	13	13	13
Phosphoglycerate_mutase_protein_family	4	4	4	4	4	4	3	3	3	3	3	3	4	4
Poly-gamma-glutamate_biosynthesis	0	0	0	0	6	6	6	6	0	0	0	0	0	0
Polyamine_Metabolism	9	9	9	10	10	10	11	11	9	9	9	9	9	9
Polyglycerolphosphate_lipoteichoic_acid_biosynthesis	1	1	1	1	1	1	1	1	1	1	1	1	1	1
Polyhydroxybutyrate_metabolism	0	0	0	0	4	4	0	0	4	4	4	5	5	5
Polyphosphate	0	0	0	0	2	2	2	2	2	2	2	2	2	2
Polyprenyl_Diphosphate_Biosynthesis	8	8	9	8	4	4	7	7	4	4	0	0	0	0
Potassium_homeostasis	7	7	7	7	3	7	7	7	7	7	7	7	7	7
Programmed_frameshift	2	2	2	2	2	2	2	2	2	2	2	2	2	2
Proline_Synthesis	1	1	1	1	1	1	1	1	1	1	1	1	1	1
Proline,_4-hydroxyproline_uptake_and_utilization	4	4	4	4	3	4	3	3	4	3	2	3	3	3
Proteasome_bacterial	5	5	5	5	5	5	5	5	5	5	5	5	5	5
Protection_from_Reactive_Oxygen_Species	2	2	2	2	3	3	3	3	2	2	2	2	2	2
Protein_chaperones	4	4	4	4	4	4	4	4	4	4	4	4	4	4
Protein_deglycation	4	4	2	4	2	2	2	2	0	0	0	0	0	0
Protein_degradation	2	2	2	2	1	1	1	1	2	2	2	2	2	2
Proteolysis_in_bacteria,_ATP-dependent	11	11	11	11	11	11	11	11	11	11	11	11	11	11
Proton-dependent_Peptide_Transporters	1	1	1	1	1	1	1	1	2	2	1	1	1	1
Pseudouridine_catabolism	3	3	3	3	0	0	3	3	0	0	0	0	0	0
Purine_conversions	20	20	21	20	20	20	18	18	21	21	19	19	19	19
Purine_Utilization	0	0	0	0	0	2	0	0	0	0	0	0	0	0
Pyridoxin_(Vitamin_B6)_Biosynthesis	6	6	6	6	6	6	6	6	7	7	7	7	7	7
Pyridoxin(Vitamin_B6)_Degradation_Pathway	1	1	1	1	1	1	1	1	1	1	1	1	1	1
pyrimidine_conversions	14	14	14	14	13	13	13	13	15	15	14	14	14	14
Pyruvate_Alanine_Serine_Interconversions	7	7	7	7	7	7	7	7	6	6	6	6	6	6
Pyruvate_metabolism_I:_anaplerotic_reactions,_PEP	3	3	4	3	4	4	4	4	4	4	4	4	4	4
Pyruvate_metabolism_II:_acetyl-CoA,_acetogenesis_from_pyruvate	15	15	15	15	12	12	14	14	14	14	15	15	15	15
Queuosine-Archaeosine_Biosynthesis	11	11	11	11	11	11	11	11	11	11	11	11	11	11
Quinate_degradation	1	1	1	1	1	1	1	1	1	1	1	1	1	1
Quinone_oxidoreductase_family	1	1	1	1	1	1	1	1	1	1	1	1	1	1
Recycling_of_Peptidoglycan_Amino_Acids	1	1	1	1	1	1	1	1	1	1	1	1	1	1
Redox-dependent_regulation_of_nucleus_processes	5	5	5	5	5	5	5	5	5	5	5	5	5	5
Resistance_to_chromium_compounds	0	0	0	0	0	0	0	0	0	0	1	1	1	1
Resistance_to_fluoroquinolones	4	4	4	4	4	4	4	4	4	4	4	4	4	4
Respiratory_dehydrogenases_1	3	3	3	3	4	4	3	3	3	3	4	4	4	4
Restriction-Modification_System	3	3	3	3	0	3	3	3	0	2	2	3	3	3
riboflavin_to_FAD	4	4	4	4	4	4	4	4	4	4	4	4	4	4
Riboflavin,_FMN_and_FAD_metabolism	9	9	9	9	9	9	9	9	10	10	10	10	10	10
Ribonuclease_H	3	3	3	3	3	3	3	3	2	2	3	3	3	3
Ribonucleases_in_Bacillus	5	5	5	5	5	5	5	5	5	5	5	5	5	5
Ribonucleotide_reduction	7	7	7	7	7	7	7	7	7	7	7	7	7	7
Ribosomal_protein_S5p_acylation	0	0	0	0	0	0	0	0	0	0	2	0	0	0
Ribosome_activity_modulation	1	1	1	1	1	1	1	1	1	1	1	1	1	1
Ribosome_biogenesis_bacterial	13	13	13	13	13	12	13	13	12	12	14	13	13	13
Ribosome_LSU_bacterial	36	36	36	36	36	36	36	36	36	36	36	36	36	36
Ribosome_SSU_bacterial	24	24	24	24	24	24	24	24	24	24	24	24	24	24
RNA_methylation	16	16	15	16	16	16	15	15	15	15	15	15	15	15
RNA_polymerase_bacterial	5	5	5	5	5	5	5	5	5	5	5	5	5	5
RNA_processing_and_degradation,_bacterial	3	3	3	3	3	3	3	3	3	3	3	3	3	3
RNA_processing_orphans	1	1	1	1	1	1	1	1	1	1	1	1	1	1
RNA_pseudouridine_syntheses	7	7	7	7	7	7	7	7	7	7	7	7	7	7
Rolling-circle_replication	1	1	0	1	0	0	0	0	1	1	0	0	0	0
Rrf2_family_transcriptional_regulators	2	2	2	2	1	1	1	1	1	1	1	1	1	1
Salicylate_and_gentisate_catabolism	2	2	2	2	2	2	2	2	2	2	2	2	2	2
Salicylate_ester_degradation	1	1	1	1	1	1	1	1	1	1	1	1	1	1
Scaffold_proteins_for_[4Fe-4S]_cluster_assembly_(MRP_family)	7	7	7	7	7	7	7	7	7	8	7	7	7	7
SecY2-SecA2_Specialized_Transport_System	7	7	7	7	7	7	0	0	7	7	7	7	7	7
Serine_Biosynthesis	4	4	4	4	4	4	4	4	4	4	4	4	4	4
Serotype determining Capsular polysaccharide biosynthesis in Staphylococcus	0	0	0	0	0	0	0	0	0	0	0	0	0	0
Serine_endopeptidase_(EC_3.4.21.-)	1	1	1	1	1	1	0	0	1	1	1	1	1	1
Serine-glyoxylate_cycle	0	0	0	0	18	18	18	18	18	18	18	18	18	18
Sex_pheromones_in_Enterococcus_faecalis_and_other_Firmicutes	5	5	5	5	5	5	6	6	5	5	5	5	5	5
Sialic_Acid_Metabolism	15	15	15	15	9	9	18	18	14	14	15	15	15	15
Siderophore_Anthrachelin	3	3	4	3	3	3	3	3	0	0	3	3	3	3
Siderophore_Yersiniabactin_Biosynthesis	0	0	0	0	0	0	3	3	0	0	0	0	0	0
SigmaB_stress_responce_regulation	4	4	4	4	4	4	3	3	3	3	3	3	3	3
Signal_peptidase	2	2	2	2	2	2	2	2	2	2	2	2	2	2
Single-Rhodanese-domain_proteins	1	1	1	1	1	1	1	1	0	0	0	0	0	0
Soluble_cytochromes_and_functionally_related_electron_carriers	1	1	1	1	1	1	1	1	1	1	1	1	1	1
Sortase	3	3	3	3	3	2	3	3	1	1	1	1	1	1
Sporulation_Cluster	7	7	7	7	7	7	6	6	6	6	6	6	6	6
Sporulation-associated_proteins_with_broader_functions	3	3	3	3	3	3	3	3	2	2	2	2	2	2
Staphylococcus_Two-component_and_Pore-forming_Cytolysins	7	7	5	9	0	0	0	0	0	0	0	0	0	0
Streptococcus_pyogenes_recombinatorial_zone	1	1	1	1	1	1	1	1	1	1	1	1	1	1
Streptolysin_S_Biosynthesis_and_Transport	0	0	0	0	0	1	3	3	0	0	0	0	0	0
Streptothricin_resistance	0	0	0	0	0	0	0	0	1	0	0	0	0	0
Stringent_Response,_(p)ppGpp_metabolism	1	1	1	1	1	0	1	1	1	1	1	1	1	1
Succinate_dehydrogenase	3	3	3	3	4	4	4	4	3	3	3	3	3	3
Sucrose_utilization	5	5	4	5	5	5	5	5	4	4	5	5	5	5
Synthesis of osmoregulated periplasmic glucans	0	0	0	0	0	0	0	0	0	0	0	0	0	0
TCA_Cycle	13	13	13	13	15	14	14	14	14	14	14	14	14	14
Teichoic_and_lipoteichoic_acids_biosynthesis	18	18	17	18	17	17	17	17	16	13	15	14	15	15
Teichuronic_acid_biosynthesis	0	0	0	0	0	0	0	0	0	1	1	0	0	0
Teicoplanin-resistance_in_Staphylococcus	3	3	3	3	3	3	3	3	0	0	0	0	0	0
Terminal_cytochrome_C_oxidases	0	0	0	0	4	4	4	4	4	4	4	4	4	4
Terminal_cytochrome_d_ubiquinol_oxidases	4	4	4	4	4	4	3	3	4	4	4	4	4	4
Terminal_cytochrome_oxidases	7	7	7	7	4	4	3	3	4	4	4	4	4	4
Tetracycline_resistance,_ribosome_protection_type	0	0	2	0	0	0	0	0	2	2	0	0	0	0
Tetracycline_resistance,_ribosome_protection_type,_too	0	0	2	0	0	0	0	0	2	2	0	0	0	0
Thiamin_biosynthesis	10	10	8	10	15	15	12	12	10	10	10	10	10	10
Thiazole-_oxazole-modified_microcin_(TOMM)_synthesis	0	0	0	0	0	0	3	3	0	0	0	0	0	0
Thioredoxin-disulfide_reductase	5	5	5	5	5	5	5	5	5	5	5	5	5	5
Threonine_and_Homoserine_Biosynthesis	6	6	6	6	6	6	6	6	6	6	6	6	6	6
Threonine_degradation	4	4	3	4	3	3	3	3	3	3	3	3	3	3
Toxin-antitoxin_replicon_stabilization_systems	3	3	0	3	0	0	0	0	3	3	1	3	3	3
Transcription_factors_bacterial	10	10	10	10	10	10	10	10	10	10	10	10	10	10
Transcription_initiation,_bacterial_sigma_factors	3	3	3	3	3	3	3	3	2	2	2	2	2	2
Translation_elongation_factor_G_family	1	1	2	1	1	1	1	1	2	2	1	1	1	1
Translation_elongation_factors_bacterial	5	5	5	5	5	5	5	5	5	5	5	5	5	5
Translation_initiation_factors_bacterial	5	5	5	5	5	5	5	5	5	5	5	5	5	5
Translation_termination_factors_bacterial	9	9	9	9	9	9	9	9	9	9	9	9	9	9
Transport_of_Nickel_and_Cobalt	5	5	5	5	0	0	0	0	1	1	4	4	4	4
Trehalose_Uptake_and_Utilization	7	7	7	7	0	0	0	0	0	0	0	0	0	0
Triacylglycerol_metabolism	3	3	3	3	3	3	2	2	3	3	3	3	3	3
Tricarboxylate_transport_system	0	0	0	0	0	0	0	0	3	0	3	3	3	3
tRNA_aminoacylation,_Ala	1	1	1	1	1	1	1	1	1	1	1	1	1	1
tRNA_aminoacylation,_Arg	1	1	1	1	1	1	1	1	1	1	1	1	1	1
tRNA_aminoacylation,_Asp_and_Asn	5	5	5	5	5	5	5	5	5	5	5	5	5	5
tRNA_aminoacylation,_Cys	1	1	1	1	1	1	1	1	1	1	1	1	1	1
tRNA_aminoacylation,_Glu_and_Gln	5	5	5	5	5	5	5	5	5	5	5	5	5	5
tRNA_aminoacylation,_Gly	1	1	1	1	1	1	1	1	1	1	1	1	1	1
tRNA_aminoacylation,_His	1	1	1	1	1	1	1	1	1	1	1	1	1	1
tRNA_aminoacylation,_Ile	1	1	1	1	1	1	1	1	1	1	1	1	1	1
tRNA_aminoacylation,_Leu	1	1	1	1	1	1	1	1	1	1	1	1	1	1
tRNA_aminoacylation,_Lys	1	1	1	1	1	1	1	1	1	1	1	1	1	1
tRNA_aminoacylation,_Met	1	1	1	1	1	1	1	1	1	1	1	1	1	1
tRNA_aminoacylation,_Phe	3	3	3	3	3	3	3	3	3	3	3	3	3	3
tRNA_aminoacylation,_Pro	2	2	2	2	2	2	2	2	2	2	2	2	2	2
tRNA_aminoacylation,_Ser	1	1	1	1	1	1	1	1	1	1	1	1	1	1
tRNA_aminoacylation,_Thr	1	1	1	1	1	1	1	1	1	1	1	1	1	1
tRNA_aminoacylation,_Trp	1	1	1	1	1	1	1	1	1	1	1	1	1	1
tRNA_aminoacylation,_Tyr	1	1	1	1	1	1	1	1	1	1	1	1	1	1
tRNA_aminoacylation,_Val	1	1	1	1	1	1	1	1	1	1	1	1	1	1
tRNA_modification_Bacteria	27	27	26	27	27	28	26	26	26	26	25	25	25	25
tRNA_nucleotidyltransferase	1	1	1	1	1	1	1	1	1	1	1	1	1	1
tRNA_processing	8	8	8	8	8	8	8	8	8	8	8	8	8	8
tRNA-dependent_amino_acid_transfers	5	5	5	5	5	5	5	5	5	5	5	5	5	5
tRNAs	0	0	0	0	0	0	0	0	0	0	0	0	0	0
Tryptophan_synthesis	10	10	9	10	9	9	10	10	10	10	10	10	10	10
Twin-arginine_translocation_system	2	2	0	2	0	0	2	2	2	2	0	0	0	0
Type_I_Restriction-Modification	3	3	3	3	0	3	3	3	0	2	0	3	3	3
UDP-N-acetylmuramate_from_Fructose-6-phosphate_Biosynthesis	7	7	7	7	7	7	7	7	7	7	7	7	7	7
Universal_GTPases	17	17	17	17	17	17	17	17	17	17	17	17	17	17
Uracil-DNA_glycosylase	1	1	1	1	1	1	1	1	1	1	1	1	1	1
Urea_carboxylase_and_Allophanate_hydrolase_cluster	5	5	5	5	5	5	5	5	5	5	5	5	5	5
Urea_decomposition	8	8	8	8	8	8	8	8	8	8	8	8	8	8
Urease_subunits	7	7	7	7	7	7	7	7	7	7	7	7	7	7
Utilization_of_glutathione_as_a_sulphur_source	3	3	3	3	0	0	0	0	0	0	0	0	0	0
Valine_degradation	7	7	7	7	7	7	7	7	9	9	9	9	9	9
VraSR_and_LiaSR_two-component_regulatory_systems	3	3	3	3	3	3	3	3	3	3	3	3	3	3
Xanthine_Metabolism_in_Bacteria	3	3	3	3	3	3	3	3	3	3	3	3	3	3
Xylose_utilization	0	0	0	0	1	1	1	1	0	0	0	0	0	0
YcfH	1	1	1	1	1	1	1	1	1	1	1	1	1	1
YgjD_and_YeaZ	2	2	2	2	2	2	2	2	2	2	2	2	2	2
YjeE	3	3	3	3	3	3	3	3	3	3	3	3	3	3
