# Supplementary material for: Divergent Isoprenoid Biosynthesis Pathways in Staphylococcus Species Constitute a Drug Target for Treating Infections in Companion Animals
Source: mSphere. 2016 Sep 28;1(5):e00258-16. doi: 10.1128/mSphere.00258-16 (PMC5040788; doi:10.1128/mSphere.00258-16)
Supplement: Table S3 [file sph005162151st4.xlsx]

## Sheet: Sheet1
Gene Name	Function	S. lugdunensis	S. lugdunensis	S. aureus	S. aureus	S. aureus	S. aureus	S. epidermidis	S. epidermidis	S. schleiferi	S. schleiferi	S. schleiferi	S. schleiferi	S. pseudintermedius	S. pseudintermedius
		HKU09-01	N92	ST398	NCTC 8325	COL	USA300	12228	RP	2317-03	5909-02	1360-13	2142-05	ED99	HKU10
Adhesins
clfA	Clumping factor, fibrinogen-binding protein	-	-	+	+	+	+	-	-	-	-	-	-	-	-
clfB	Clumping factor, fibrinogen binding protein	-	-	+	+	+	+	-	-	-	-	-	-	-	-
cna	Collagen binding protein	-	-	+	-	-	-	-	-	-	-	-	-	-	-
fnBPA	Fibronectin binding protein	-	-	+	+	+	+	-	-	-	-	-	-	-	-
fnBPB	Fibronectin binding protein	-	-	+	+	+	+	-	-	+	+	+	+	+	+
ebpS	Elastin binding protein	+	+	+	+	+	+	+	+	+	+	+	+	+	+
spa	Protein A, von Willebrand factor binding protein	-	-	+	+	+	+	-	-	+	+	+	+	+	+
sdrC	Adhesin of unknown specificity	+	+	+	+	+	+	-	-	-	-	-	-	-	-
sdrE	Adhesin of unknown specificity, similar to bone sialoprotein-binding protein Bbp	-	-	+	-	+	+	+	+	-	-	-	-	-	-
coa	Staphylocoagulase	-	-	+	+	+	+	-	-	-	-	-	-	-	-
eap	Extracellular adherence protein of broad specificity	-	-	+	+	-	+	-	-	-	-	-	-	+	+
emp	Extracellular ECM and plasma binding protein	-	-	+	+	+	+	-	-	-	-	-	-	-	-
efb	Extracellular fibrinogen-binding-protein	-	-	+	+	+	+	-	-	-	+	+	-	-	-
vWbp	Secreted von Willebrand factor-binding protein	-	-	+	+	+	+	-	-	+	+	+	+	+	+
atl	Bifunction Autolysin	+	+	+	+	+	+	+	+	+	+	+	+	+	+
P1s	Antiadhesin P1s, binding to squamous nasal epithelial cells	+	+	-	-	+	-	+	-	+	+	+	+	+	+
sasA	Predicted cell-wall-anchored protein (LPXTG motif)	+	+	+	+	+	+	+	+	+	+	+	+	-	+
sasC	Predicted cell-wall-anchored protein (LPXAG motif)	-	-	+	+	+	+	+	+	-	-	-	-	-	-
sasD	Predicted cell-wall-anchored protein (LPXAG motif)	-	-	+	+	+	+	-	-	-	-	-	-	-	-
sasF	Predicted cell-wall anchored protein (LPXAG motif)	+	+	+	+	+	+	+	+	+	+	+	+	+	+
sasG	Virulence-associated cell-wall-anchored protein (LPXTG motif, binding to squamous nasal epithelial cells)	-	-	-	+	+	+	+	+	+	+	-	+	-	-
sasH	Virulence-associated cell-wall-anchored protein (LPXTG motif)	-	-	+	+	+	+	-	-	-	-	-	-	+	+
Antimicrobial resistance
blaZ	Beta-lactamase	+	+	+	+	+	+	+	+	+	-	-	-	+	+
blaI	Beta-lactamase repressor	+	-	+	-	-	-	+	+	+	-	-	-	+	-
mecA/C	methicillin resistance, penicillin-binding protein 2a	-	-	+	-	+	+	-	+	+	+	-	-	-	-
