# Supplementary material for: Divergent Isoprenoid Biosynthesis Pathways in Staphylococcus Species Constitute a Drug Target for Treating Infections in Companion Animals
Source: mSphere. 2016 Sep 28;1(5):e00258-16. doi: 10.1128/mSphere.00258-16 (PMC5040788; doi:10.1128/mSphere.00258-16)
Supplement: Table S4 [file sph005162151st5.xlsx]

## Sheet: Sheet1
Pathway	Mevalonate Pathway							Non-Mevalonate Pathway
Gene Product Name	Acetyl-CoA C-Acetyltransferase	3-Hydroxy-3-Methylglutaryl-CoA Synthase	Hydroxymethylglutaryl-CoA Reductase	Mevalonate Kinase	Phosphomevalonate Kinase	Mevalonate Disphosphate Decarboxylase		1-deoxy-D-xylulose-5-phosphate synthase	1-deoxy-D-xylulose 5-phosphate reductoisomerase	2-C-Methyl-D-Erythritol 4-Phosphate Cytidylyltransferase	4-Diphosphocytidyl-2-C-Methyl-D-Erythritol Kinase	2-C-methyl-D-erythritol 2,4-cyclodiphosphate synthase	4-hydroxy-3-methylbut-2-en-1-yl diphosphate synthase	4-hydroxy-3-methylbut-2-enyl diphosphate reductase
Gene Name	thl	mvaS	mvaA	mvaK1	mvaK2	mvaD		dxs	dxr	ispD	ispe	ispF	ispg	ispH
EC Identifier	2.3.1.9	2.3.3.10	1.1.1.88	2.7.1.36	2.7.4.2	4.1.1.33		2.2.1.7	1.1.1.267	2.7.7.60	2.7.1.148	4.6.1.12	1.17.7.1; 1.17.7.3	1.17.1.2
S. aureus NCTC 8325	SAOUHSC_00336; SAOUHSC_00558	SAOUHSC_02860	SAOUHSC_02859	SAOUHSC_00577	SAOUHSC_00579	SAOUHSC_00578				SAOUHSC_00220; SAOUHSC_00225	SAOUHSC_00466
S. aureus COL	SACOL0426; SACOL0622	SACOL2561	SACOL2560	SACOL0636	SACOL0638	SACOL0637				SACOL0236; SACOL0240	SACOL0538
S. aureus ST398	SAPIG0434;SAPIG0650	SAPIG2596	SAPIG2595	SAPIG0664	SAPIG0666	SAPIG0665				SAPIG0263; SAPIG0268	SAPIG0561
S. aureus USA300 FRP	SAUSA300_0355; SAUSA300_0560	SAUSA300_2484	SAUSA_2483	SAUSA300_0572	SAUSA300_0574	SAUSA300_0573				SAUSA300_0245; SAUSA300_0249	SAUSA300_0472
S. epidermidis ATCC 12228	SE0346; SE2384	SE2110	SE2109	SE0361	SE0363	SE0362				SE0319	SE2288
S. epidermidis RP62A	SERP0032; SERP0220	SERP2122	SERP2121	SERP0238	SERP0240	SERP0239				SERP0196	SERP0133
S. lugdunensis HKU09-01	SLGD_00447; SLGD_01667	SLGD_00446	SLGD_00448	SLGD_02295	SLGD_02293	SLGD_02294					SLGD_02413
S. lugdunensis N920143	SLUG_04430; SLUG_16640	SLUG_04420	SLUG_04440	SLUG_22110	SLUG_22090	SLUG_22100					SLUG_23130
S. pseudintermedius HKU10-03	SPSINT_0260							SPSINT_1217	SPSINT_0988	SPSINT_0200	SPSINT_0158	SPSINT_0201	SPSINT_1319	SPSINT_1326
S. pseudintermedius ED99	SPSE_2197							SPSE_1277	SPSE_1520	SPSE_2261	SPSE_2316	SPSE_2260	SPSE_1237	SPSE_1231
S. schleiferi 1360-13	LH95_10370							LH95_06175	LH95_07475	LH95_01790	LH95_10850	LH95_10595	LH95_05990	LH95_05960
S. schleiferi 2142-05	OA96_01280							OA96_06055	OA96_07310	OA96_10325	OA96_10605	OA96_10320	OA96_05865	OA96_05835
S. schleiferi 2317-03	RN70_RS01595							RN70_RS06370	RN70_RS08005	RN70_RS11335	RN70_RS11615	RN70_RS11330	RN70_RS06180	RN70_RS06150
S. schleiferi 5909-02	NP71_RS01405							NP71_RS06170	NP71_RS07715	NP71_RS11045	NP71_RS11310	NP71_RS11040	NP71_RS05985	NP71_RS05955
